# Supplementary material for: Structural Evolution of Primate Glutamate Dehydrogenase 2 as Revealed by In Silico Predictions and Experimentally Determined Structures
Source: Biomolecules. 2023 Dec 23;14(1):22. doi: 10.3390/biom14010022 (PMC10812971; doi:10.3390/biom14010022)
Supplement: Supplementary file 1 [file biomolecules-14-00022-s001.zip]

Archive with 1 entries (1 files):
- biomolecules-2706720-supplementary.pdf
